# Supplementary material for: Exercise and the Risk of Dementia in Patients with Newly Diagnosed Atrial Fibrillation: A Nationwide Population-Based Study
Source: J Clin Med. 2021 Jul 15;10(14):3126. doi: 10.3390/jcm10143126 (PMC8304225; doi:10.3390/jcm10143126)
Supplement: Supplementary file 1 [file jcm-10-03126-s001.zip]

Archive with 1 entries (1 files):
- jcm-1273648-supplementary.pdf
